# Supplementary material for: Pyridazinones and Structurally Related Derivatives with Anti-Inflammatory Activity
Source: Molecules. 2022 Jun 10;27(12):3749. doi: 10.3390/molecules27123749 (PMC9229294; doi:10.3390/molecules27123749)
Supplement: Supplementary file 1 [file molecules-27-03749-s001.zip]

Archive with 1 entries (1 files):
- molecules-1761444-supplementary.pdf
